# Supplementary material for: Are There Ethnic Differences in Recorded Features among Patients Subsequently Diagnosed with Cancer? An English Longitudinal Data-Linked Study
Source: Cancers (Basel). 2023 Jun 7;15(12):3100. doi: 10.3390/cancers15123100 (PMC10296232; doi:10.3390/cancers15123100)
Supplement: Supplementary file 1 [file cancers-15-03100-s001.zip]

Archive with 1 entries (1 files):
- cancers-2408136-supplementary.pdf
